# Supplementary material for: The combination of Mycobacterium tuberculosis fusion proteins LT33 and LT28 induced strong protective immunity in mice
Source: Front Immunol. 2024 Nov 22;15:1450124. doi: 10.3389/fimmu.2024.1450124 (PMC11621036; doi:10.3389/fimmu.2024.1450124)
Supplement: Supplementary file 8 [file DataSheet1.csv]

	PBS	PBS	PBS	PBS	PBS	PBS	BCG	BCG	BCG	BCG	BCG	BCG	LT33	LT33	LT33	LT33	LT33	LT33	LT28	LT28	LT28	LT28	LT28	LT28	LT33+LT28	LT33+LT28	LT33+LT28	LT33+LT28	LT33+LT28	LT33+LT28	LT33+LT28+MH	LT33+LT28+MH	LT33+LT28+MH	LT33+LT28+MH	LT33+LT28+MH	LT33+LT28+MH
	6.209494	6.495157	6.349458	6.463681	6.579181		3.801977	3.871131	4.2859	3.920032	4.266189	3.887657	5.901518	6.127538	5.613263				5.813951	5.777232	6.041211				5.078765	4.884296	4.771263	4.595873			5.143439	4.84066	4.874576	4.664758	4.741253
