# Supplementary material for: The combination of Mycobacterium tuberculosis fusion proteins LT33 and LT28 induced strong protective immunity in mice
Source: Front Immunol. 2024 Nov 22;15:1450124. doi: 10.3389/fimmu.2024.1450124 (PMC11621036; doi:10.3389/fimmu.2024.1450124)
Supplement: Supplementary file 10 [file DataSheet2.csv]

	PBS	PBS	PBS	PBS	PBS	PBS	BCG	BCG	BCG	BCG	BCG	BCG	LT33	LT33	LT33	LT33	LT33	LT33	LT28	LT28	LT28	LT28	LT28	LT28	LT33+LT28	LT33+LT28	LT33+LT28	LT33+LT28	LT33+LT28	LT33+LT28	LT33+LT28+MH	LT33+LT28+MH	LT33+LT28+MH	LT33+LT28+MH	LT33+LT28+MH	LT33+LT28+MH
	6.136	6.274508	6.033324	5.759057	6.277647		4.570773	4.377646	4.44645	4.120379	4.756899	3.837976	5.054187	5.030043	5.644325	5.453624			5.468156	5.566825	5.485144				4.627915	5.083496	4.631797	3.968095			5.088342	4.916803	4.290195	4.514877	4.481633
