# Supplementary material for: The combination of Mycobacterium tuberculosis fusion proteins LT33 and LT28 induced strong protective immunity in mice
Source: Front Immunol. 2024 Nov 22;15:1450124. doi: 10.3389/fimmu.2024.1450124 (PMC11621036; doi:10.3389/fimmu.2024.1450124)
Supplement: Supplementary file 12 [file DataSheet3.csv]

	DPC	DPC	DPC	DPC	DPC	DPC	BCG	BCG	BCG	BCG	BCG	BCG	LT33+LT28	LT33+LT28	LT33+LT28	LT33+LT28	LT33+LT28	LT33+LT28	LT33+LT28+MH	LT33+LT28+MH	LT33+LT28+MH	LT33+LT28+MH	LT33+LT28+MH	LT33+LT28+MH
	6.957448	6.840942	7.380211				6.70927	6.593286	5.957448	6.871573	6.830802	6.722634	6.005752	6.607812	6.079181	6.334454	6.486667	6.181844	5.994171	5.704723	5.329058	6.264818	6.189397	6.277227
