# Supplementary material for: The combination of Mycobacterium tuberculosis fusion proteins LT33 and LT28 induced strong protective immunity in mice
Source: Front Immunol. 2024 Nov 22;15:1450124. doi: 10.3389/fimmu.2024.1450124 (PMC11621036; doi:10.3389/fimmu.2024.1450124)
Supplement: Supplementary file 14 [file DataSheet4.csv]

	DPC	DPC	DPC	DPC	DPC	DPC	BCG	BCG	BCG	BCG	BCG	BCG	LT33+LT28	LT33+LT28	LT33+LT28	LT33+LT28	LT33+LT28	LT33+LT28	LT33+LT28+MH	LT33+LT28+MH	LT33+LT28+MH	LT33+LT28+MH	LT33+LT28+MH	LT33+LT28+MH
	4.778151	4.866878	4.70927				3.82393	4.360461	4.632791	5.004609	4.604949	4.546543	4.289299	4.565848	4.375353	4.334454	4.648682	4.150234	3.994185	4.68365	4.64608	4.613493	4.116176	4.543236
