# Supplementary material for: The combination of Mycobacterium tuberculosis fusion proteins LT33 and LT28 induced strong protective immunity in mice
Source: Front Immunol. 2024 Nov 22;15:1450124. doi: 10.3389/fimmu.2024.1450124 (PMC11621036; doi:10.3389/fimmu.2024.1450124)
Supplement: Supplementary file 15 [file DataSheet5.csv]

		MPT64	MPT64	MPT64	MPT64	Rv1978	Rv1978	Rv1978	Rv1978	Rv2645	Rv2645	Rv2645	Rv2645
PBS		0.07	0.08	0.08	0.05	0.05	0.02	0.04	0.01	0.04	0.02	0.04	0.02
BCG		0.07	0.07	0.09	0.06	0.07	0.08	0.08	0.07	0.05	0.05	0.04	0.05
MPT64		0.35	0.3	0.27	0.28
Rv1978						0.19	0.18	0.25	0.17
LT28		0.57	0.56	0.62	0.6	0.4	0.37	0.37	0.41	1.14	1.22	1.27	0.47
