# Supplementary material for: The combination of Mycobacterium tuberculosis fusion proteins LT33 and LT28 induced strong protective immunity in mice
Source: Front Immunol. 2024 Nov 22;15:1450124. doi: 10.3389/fimmu.2024.1450124 (PMC11621036; doi:10.3389/fimmu.2024.1450124)
Supplement: Supplementary file 17 [file DataSheet7.csv]

	PBS	PBS	PBS	BCG	BCG	BCG	ESAT-6	ESAT-6	ESAT-6	LT33	LT33	LT33
	0.05	0.09	0.07	0.11	0.11	0.09	0.2	0.22	0.18	0.17	0.24	0.28
