# Supplementary material for: The combination of Mycobacterium tuberculosis fusion proteins LT33 and LT28 induced strong protective immunity in mice
Source: Front Immunol. 2024 Nov 22;15:1450124. doi: 10.3389/fimmu.2024.1450124 (PMC11621036; doi:10.3389/fimmu.2024.1450124)
Supplement: Supplementary file 18 [file DataSheet8.csv]

		ESAT-6	ESAT-6	ESAT-6	ESAT-6	CFP10	CFP10	CFP10	CFP10	Rv1738	Rv1738	Rv1738	Rv1738
PBS		0.13	0.38	0.31	0.3	0.11	0.47	0.4	0.54	0.15	0.23	0.3	0.2
BCG		0.57	0.43	0.78	0.31	0.38	0.32	0.7	0.32	0.29	0.32	0.7	0.36
LT33		1.71	1.43	1.14		1.53	1.44	1.19		1.65	1.01	0.81
