# Supplementary material for: The combination of Mycobacterium tuberculosis fusion proteins LT33 and LT28 induced strong protective immunity in mice
Source: Front Immunol. 2024 Nov 22;15:1450124. doi: 10.3389/fimmu.2024.1450124 (PMC11621036; doi:10.3389/fimmu.2024.1450124)
Supplement: Supplementary file 21 [file DataSheet11.csv]

		ESAT-6	ESAT-6	ESAT-6	ESAT-6	CFP10	CFP10	CFP10	CFP10	Rv1738	Rv1738	Rv1738	Rv1738
PBS		0.33	0.64	0.64	0.67	0.29	0.34	0.46	0.52	0.29	0.25	0.23	0.23
BCG		0.87	1	1.27	0.9	0.53	0.82	0.71	0.78	0.84	0.71	0.63
LT33		1.24	1.03	1.03		0.84	0.74	0.78		1.02	0.77	0.61
