# Supplementary material for: The combination of Mycobacterium tuberculosis fusion proteins LT33 and LT28 induced strong protective immunity in mice
Source: Front Immunol. 2024 Nov 22;15:1450124. doi: 10.3389/fimmu.2024.1450124 (PMC11621036; doi:10.3389/fimmu.2024.1450124)
Supplement: Supplementary file 22 [file Table1.xls]

## Sheet: Total IgG
		primary data	primary data	average value				primary data	primary data	average value				primary data	primary data	average value
PBS	1/200	0.086	0.085	0.0855		2.30103		0.095	0.116	0.1055				0.086	0.087	0.0865
	1/400	0.086	0.11	0.098		2.60206		0.107	0.089	0.098				0.087	0.09	0.0885
	1/800	0.103	0.108	0.1055		2.90309		0.101	0.103	0.102				0.104	0.102	0.103
	1/1600	0.085	0.093	0.089		3.20412		0.096	0.089	0.0925				0.093	0.099	0.096
	1/3200	0.095	0.09	0.0925		3.50515		0.093	0.094	0.0935				0.094	0.109	0.1015
	1/6400	0.094	0.104	0.099		3.80618		0.078	0.088	0.083				0.108	0.118	0.113
	1/12800	0.099	0.074	0.0865		4.10721		0.082	0.098	0.09				0.094	0.106	0.1
	1/25600	0.074	0.078	0.076		4.40824		0.075	0.091	0.083				0.082	0.084	0.083
		primary data	primary data	average value				primary data	primary data	average value				primary data	primary data	average value
BCG	1/200	0.319	0.722	0.5205				0.345	0.469	0.407				0.638	0.693	0.6655
	1/400	0.123	0.113	0.118				0.219	0.207	0.213				0.172	0.171	0.1715
	1/800	0.117	0.116	0.1165				0.147	0.143	0.145				0.138	0.128	0.133
	1/1600	0.111	0.108	0.1095				0.136	0.142	0.139				0.114	0.107	0.1105
	1/3200	0.104	0.107	0.1055				0.135	0.127	0.131				0.128	0.126	0.127
	1/6400	0.109	0.097	0.103				0.121	0.107	0.114				0.108	0.1	0.104
	1/12800	0.111	0.108	0.1095				0.119	0.111	0.115				0.076	0.1	0.088
	1/25600	0.11	0.117	0.1135				0.137	0.104	0.1205				0.091	0.09	0.0905
											2.51
		primary data	primary data	average value				primary data	primary data	average value				primary data	primary data	average value
ESAT6	1/200	0.276	0.327	0.3015				0.536	0.605	0.5705				0.256	0.234	0.245
	1/400	0.64	0.598	0.619				0.507	0.484	0.4955				0.362	0.356	0.359
	1/800	0.522	0.544	0.533				0.427	0.55	0.4885				0.241	0.297	0.269
	1/1600	0.409	0.492	0.4505				0.34	0.323	0.3315				0.162	0.172	0.167
	1/3200	0.288	0.323	0.3055				0.223	0.211	0.217				0.126	0.127	0.1265
	1/6400	0.209	0.245	0.227				0.157	0.146	0.1515				0.135	0.122	0.1285
	1/12800	0.125	0.163	0.144				0.17	0.144	0.157				0.125	0.116	0.1205
	1/25600	0.107	0.124	0.1155				0.107	0.134	0.1205				0.093	0.089	0.091
					3.9026						3.65						3.05582		3.9026	3.65	3.05582	3.53614	0.434719
		primary data	primary data	average value				primary data	primary data	average value				primary data	primary data	average value
LT33	1/200	0.27	0.343	0.3065				0.239	0.249	0.244				0.251	0.272	0.2615
	1/400	0.407	0.309	0.358				0.3	0.294	0.297				0.35	0.391	0.3705
	1/800	0.324	0.331	0.3275				0.306	0.295	0.3005				0.318	0.27	0.294
	1/1600	0.204	0.186	0.195				0.198	0.204	0.201				0.19	0.213	0.2015
	1/3200	0.137	0.124	0.1305				0.14	0.152	0.146				0.124	0.116	0.12
	1/6400	0.133	0.13	0.1315				0.122	0.134	0.128				0.104	0.092	0.098
	1/12800	0.133	0.106	0.1195				0.117	0.124	0.1205				0.095	0.096	0.0955
	1/25600	0.109	0.091	0.1				0.118	0.111	0.1145				0.091	0.096	0.0935
					3.07019						3.1666						3.07281		3.07019	3.1666	3.07281	3.1032	0.0549223

## Sheet: IgG1
		primary data	primary data	average value				primary data	primary data	average value				primary data	primary data	average value
ESAT6	1/200	1.958	1.731	1.8445		2.30103		1.785	2.15	1.9675				2.34	2.17	2.255
	1/400	1.88	1.779	1.8295		2.60206		1.894	1.835	1.8645				2.141	2.17	2.1555
	1/800	1.642	1.748	1.695		2.90309		1.897	1.835	1.866				2.06	2.112	2.086
	1/1600	1.313	1.439	1.376		3.20412		1.555	1.57	1.5625				1.828	1.892	1.86
	1/3200	1.031	1.07	1.0505		3.50515		1.156	1.116	1.136				1.558	1.422	1.49
	1/6400	0.594	0.452	0.523		3.80618		0.616	0.579	0.5975				1.045	0.983	1.014
	1/12800	0.391	0.337	0.364		4.10721		0.423	0.428	0.4255				0.633	0.602	0.6175
	1/25600	0.573	0.702	0.6375		4.40824		0.451	0.463	0.457				0.471	0.432	0.4515
					4.024						4.29						4.355
		primary data	primary data	average value				primary data	primary data	average value				primary data	primary data	average value
LT33	1/200	2.122	2.014	2.068				2.286	2.213	2.2495				1.792	2.024	1.908
	1/400	1.828	1.504	1.666				1.849	2	1.9245				1.508	1.35	1.429
	1/800	1.707	1.414	1.5605				1.598	1.771	1.6845				1.028	0.948	0.988
	1/1600	1.132	0.978	1.055				1.205	1.356	1.2805				0.692	0.638	0.665
	1/3200	0.82	0.761	0.7905				1.005	0.957	0.981				0.483	0.501	0.492
	1/6400	0.47	0.415	0.4425				0.407	0.479	0.443				0.289	0.257	0.273
	1/12800	0.309	0.254	0.2815				0.232	0.301	0.2665				0.191	0.17	0.1805
	1/25600	0.268	0.297	0.2825				0.279	0.267	0.273				0.206	0.195	0.2005
					4.22						4.239						3.987
			4.2052	-1.109	0.197	0	0.038809	0	0.00764537	3.98673

## Sheet: IgG2c
		primary data	primary data	average value				primary data	primary data	average value				primary data	primary data	average value
ESAT6	1/200	2.878	2.602	2.74				2.806	2.792	2.799				2.86	2.908	2.884
	1/400	2.546	2.492	2.519				2.629	2.55	2.5895				2.529	2.71	2.6195
	1/800	2.208	2.279	2.2435				2.34	2.142	2.241				2.356	2.258	2.307
	1/1600	1.808	1.785	1.7965				1.743	1.765	1.754				2.109	2.066	2.0875
	1/3200	1.531	1.33	1.4305				1.264	1.257	1.2605				1.62	1.69	1.655
	1/6400	0.73	0.697	0.7135				0.704	0.608	0.656				1.01	1.137	1.0735
	1/12800	0.824	0.888	0.856				0.467	0.65	0.5585				0.593	0.732	0.6625
	1/25600	0.814	0.602	0.708				0.589	0.655	0.622				0.436	0.469	0.4525
					4.496						4.416						4.442
		primary data	primary data	average value				primary data	primary data	average value				primary data	primary data	average value
LT33	1/200	2.679	2.829	2.754				2.684	2.735	2.7095				2.281	2.323	2.302
	1/400	2.142	2.255	2.1985				2.421	2.37	2.3955				1.761	1.846	1.8035
	1/800	1.679	1.854	1.7665				2.162	2.122	2.142				1.172	1.279	1.2255
	1/1600	1.259	1.242	1.2505				1.665	1.496	1.5805				0.811	0.852	0.8315
	1/3200	0.913	0.915	0.914				1.122	1.101	1.1115				0.487	0.564	0.5255
	1/6400	0.527	0.588	0.5575				0.57	0.593	0.5815				0.289	0.316	0.3025
	1/12800	0.296	0.37	0.333				0.369	0.33	0.3495				0.19	0.202	0.196
	1/25600	0.229	0.267	0.248				0.255	0.249	0.252				0.14	0.146	0.143
					4.32						4.2826						4.106
				4.54	-0.47848	0.197	-0.09926	0.038809	0	0.00764537	4.44189

## Sheet: Summary results
				average value	standard deviation
ESAT6 IgG	3.9026	3.65	3.05582	3.53614	0.354947
LT33 IgG	3.07019	3.1666	3.07281	3.1032	0.0448438
ESAT6 IgG1	4.024	4.29	4.355	4.223	0.143195
LT33 IgG1	4.22	4.239	3.987	4.14867	0.114578
ESAT6 IgG2c	4.496	4.416	4.442	4.45133	0.03332
LT33 IgG2c	4.32	4.2826	4.106	4.2362	0.0933228
