# Supplementary material for: The combination of Mycobacterium tuberculosis fusion proteins LT33 and LT28 induced strong protective immunity in mice
Source: Front Immunol. 2024 Nov 22;15:1450124. doi: 10.3389/fimmu.2024.1450124 (PMC11621036; doi:10.3389/fimmu.2024.1450124)
Supplement: Supplementary file 23 [file Table2.xls]

## Sheet: Sheet1
	IgG						IgG
					LT28-MPT64		LT28-MPT64	4.822+0.144
	2.408	2.404	2.924	OUT	IgG		MPT64-MPT64	5.436+0.511
	2.529	1.933	2.868	OUT			LT28-Rv1978	4.552+0.328
	1.796	1.272	2.639	OUT			Rv1978-Rv1978	4.883+0.647
	1.22	0.814	2.199	OUT			LT28-Rv2645	4.516+0.269
	0.768	0.508	1.632	2.852			PBS
	0.431	0.328	0.994	2.353			BCG
	0.236	0.22	0.558	1.942
	0.145	0.166	0.3	1.232			IgG2c
	4.699	4.787	4.981	4.82233	4.822		LT28-MPT64	4.703+0.292
					0.144282		MPT64-MPT64	4.930+0.048
	OUT	2.975	2.955	OUT	MPT64-MPT64		LT28-Rv1978	4.334+0.368
	OUT	2.834	2.931	OUT	IgG		Rv1978-Rv1978	3.915+0.114
	OUT	2.79	2.955	OUT			LT28-Rv2645	4.163+0.370
	OUT	2.524	2.792	OUT			PBS
	OUT	2.255	2.524	OUT			BCG
	2.966	1.555	1.973	2.786
	2.486	1.04	1.345	2.5			IgG1
	2.319	0.728	0.958	2.178			LT28-MPT64	4.526+0.204
	6.03	5.53	4.619	5.564	5.43575		MPT64-MPT64	4.847+0.150
					0.511259		LT28-Rv1978	3.582+0.084
							Rv1978-Rv1978	4.352+0.146
	0.89	0.624	1.05	1.898	LT28-Rv1978		LT28-Rv2645	4.298+0.021
	0.759	0.473	0.612	1.61	IgG		PBS
	0.639	0.38	0.359	1.325			BCG
	0.484	0.228	0.226	0.994
	0.323	0.15	0.148	0.742
	0.207	0.135	0.094	0.547
	0.155	0.095	0.067	0.311
	0.093	0.063	0.069	0.229
	4.707	4.312	4.18	5.01	4.55225
					0.327785
					Rv1978-Rv1978
	0.558	0.618	0.449	0.507	IgG
	0.419	0.485	0.364	0.246
	0.425	0.494	0.315	0.257
	0.341	0.351	0.255	0.237
	0.283	0.229	0.196	0.151
	0.221	0.151	0.173	0.149
	0.123	0.091	0.122	0.121
	0.079	0.08	0.075	0.083
	6	4.421	4.56	4.55	4.88275
					0.64737
					LT28-Rv2645
	1.833	2.997	0.602	2.51	IgG
	1.253	2.77	0.362	1.937
	0.804	2.422	0.26	1.568
	0.446	2.048	0.148	0.858
	0.219	1.506	0.119	0.545
	0.163	0.794	0.08	0.185
	0.117	0.423	0.074	0.144
	0.081	0.208	0.057	0.075
	4.514	4.89	4.13	4.53	4.516
					0.268827
	OUT	2.584	OUT	OUT	LT28-MPT64
	2.043	1.965	2.943	2.741	IgG2c
	2.528	1.215	2.168	2.168
	2.05	0.728	1.277	1.374
	1.266	0.469	0.795	0.675
	0.753	0.292	0.404	0.345
	0.434	0.175	0.216	0.204
	0.255	0.111	0.135	0.132
	4.705	4.684	4.674	4.75	4.70325
					0.0292179
	2.526	2.429	2.656	2.766	MPT64-MPT64
	2.346	2.442	2.554	2.508	IgG2c
	2.09	2.034	2.235	2.29
	1.881	1.778	2.063	2.081
	1.574	1.423	1.831	1.774
	1.346	1.045	1.521	1.446
	0.493	0.762	0.824	0.593
	0.237	0.304	0.307	0.237
	4.947	4.86	4.993	4.92	4.93
					0.0481093
	0.489	0.624	0.656	1.556	LT28-RV1978
	0.408	0.399	0.309	1.334	IgG2c
	0.358	0.296	0.192	0.929
	0.361	0.173	0.114	0.68
	0.207	0.22	0.08	0.601
	0.273	0.122	0.068	0.517
	0.091	0.088	0.054	0.338
	0.075	0.09	0.052	0.247
	4.47598	4.39	3.737	4.735	4.3345
					0.367595
	0.303	0.388	0.222	0.297	Rv1978-Rv1978
	0.244	0.293	0.213	0.221	IGG2C
	0.209	0.177	0.126	0.155
	0.122	0.13	0.13	0.133
	0.101	0.111	0.104	0.101
	0.093	0.088	0.08	0.086
	0.072	0.068	0.07	0.098
	0.053	0.062	0.061	0.075
	3.735	3.927	3.946	4.052	3.915
					0.114318
	0.54	2.975	0.606	1.187	LT28-Rv2645
	0.436	2.883	0.366	0.76	IgG2c
	0.254	2.661	0.241	0.48
	0.133	2.265	0.173	0.238
	0.088	1.624	0.104	0.166
	0.06	0.883	0.058	0.12
	0.051	0.322	0.048	0.084
	0.049	0.045	0.051	0.043
	3.81	4.64	3.94	4.26	4.1625
					0.370259
	IGG1
	1.132	1.083	OUT	OUT	LT28-MPT64
	0.684	0.779	2.895	OUT	IgG1
	0.411	0.425	2.123	2.866
	0.26	0.264	1.42	2.01
	0.181	0.152	0.884	0.846
	0.134	0.106	0.506	0.341
	0.082	0.078	0.29	0.153
	0.077	0.068	0.17	0.093
	4.474	4.281	4.77	4.58	4.52625
					0.204272
	2.338	OUT	OUT	OUT	MPT64-MPT64
	2.015	2.645	2.547	OUT	IgG1
	1.448	1.978	1.926	OUT
	1.173	1.473	1.415	OUT
	0.685	0.889	0.882	2.93
	0.358	0.556	0.555	2.373
	0.224	0.376	0.337	1.726
	0.143	0.222	0.204	0.941
	4.714	5.05	4.868	4.755	4.84675
					0.150336
	0.454	0.472	0.441	0.461	LT28-RV1978
	0.263	0.267	0.256	0.259	IgG1
	0.145	0.163	0.151	0.172
	0.131	0.124	0.1	0.113
	0.084	0.087	0.071	0.074
	0.062	0.071	0.064	0.06
	0.053	0.063	0.048	0.051
	0.049	0.063	0.047	0.065
	3.571	3.631	3.451	3.676	3.58225
					0.0844375
	0.724	0.703	0.78	0.799	Rv1978-Rv1978
	0.485	0.464	0.43	0.476	IgG1
	0.276	0.289	0.239	0.352
	0.166	0.165	0.16	0.224
	0.157	0.156	0.134	0.166
	0.131	0.142	0.096	0.124
	0.105	0.114	0.09	0.095
	0.089	0.206	0.082	0.098
	4.51	4.19	4.223	4.483	4.3515
					0.145782
	1.122	2.134	1.124	1.987	LT28-Rv2645
	0.655	1.341	0.657	1.424	IgG1
	0.389	0.714	0.386	0.814
	0.259	0.349	0.264	0.474
	0.169	0.216	0.171	0.211
	0.116	0.121	0.114	0.11
	0.075	0.068	0.072	0.075
	0.068	0.057	0.064	0.049
	4.316	4.313	4.264	4.299	4.298
					0.0206519
